# Supplementary material for: Intracellular calcium current disorder and disease phenotype in OBSCN mutant iPSC-based cardiomyocytes in arrhythmogenic right ventricular cardiomyopathy
Source: Theranostics. 2020 Sep 14;10(24):11215–29. doi: 10.7150/thno.45172 (PMC7532677; doi:10.7150/thno.45172)
Supplement: Supplementary file 2 — Supplementary table S1. [file thnov10p11215s2.xlsx]

## Sheet: logFC>2
Genes	logFC	AveExpr	t	P.Value	adj.P.Val	B
SPP1	-7.77686	6.20263	-1110.83	9.78556e-19	3.02677e-14	23.8079
PSPHP1	-3.7408	3.91479	-960.353	2.57101e-18	3.9762e-14	23.7717
SPINK1	-7.03252	5.76065	-362.712	1.64533e-15	1.27229e-11	22.9984
LCN15	-4.44233	4.30654	-326.571	3.30172e-15	1.85253e-11	22.8123
APOA2	-4.33981	4.2143	-322.429	3.59353e-15	1.85253e-11	22.7876
ITIH2	-5.04837	4.62116	-309.087	4.75676e-15	2.10188e-11	22.7024
AFP	-6.03054	5.2649	-294.338	6.57989e-15	2.54403e-11	22.5969
MYL2	4.53454	6.20178	252.478	1.82095e-14	6.25819e-11	22.2159
SLC9A3R1	-3.19226	4.63865	-247.711	2.06648e-14	6.39184e-11	22.1629
RPS28P7	3.50892	7.51418	236.277	2.82755e-14	7.9508e-11	22.026
S100A14	-3.99614	4.09697	-230.46	3.33611e-14	8.59911e-11	21.9505
DCDC2	-3.5847	3.87456	-222.425	4.22186e-14	1.00451e-10	21.8391
SFRP5	-3.43861	4.84394	-208.11	6.56458e-14	1.45035e-10	21.6177
RAB25	-3.84925	3.99999	-204.43	7.38945e-14	1.52375e-10	21.5554
CD24	-5.82335	5.68705	-197.351	9.33617e-14	1.69869e-10	21.429
CLDN4	-4.04965	4.13489	-190.685	1.17269e-13	2.01514e-10	21.3011
MT1G	-4.68003	4.47186	-175.931	2.00096e-13	3.25745e-10	20.9838
TTR	-5.88416	5.27005	-174.303	2.12827e-13	3.29148e-10	20.9456
CLDN7	-3.96037	4.08604	-171.505	2.36953e-13	3.49009e-10	20.8782
AMBP	-5.06038	4.57459	-159.927	3.76745e-13	5.29687e-10	20.5762
FGFR3	-3.97296	4.54884	-152.416	5.18378e-13	6.97128e-10	20.3578
PHGR1	-3.64849	3.91943	-145.308	7.11623e-13	8.56256e-10	20.1326
MT1E	-2.66838	5.09584	-145.112	7.1804e-13	8.56256e-10	20.1261
MT2A	-4.25784	4.87275	-143.522	7.72489e-13	8.84958e-10	20.073
ST14	-4.05112	4.09105	-140.916	8.72325e-13	9.63639e-10	19.9836
VAMP8	-3.20933	4.07752	-137.176	1.04274e-12	1.11217e-09	19.8503
MT1H	-3.64244	3.86562	-135.172	1.14971e-12	1.18539e-09	19.7763
ITGB6	-3.25219	3.68641	-129.802	1.50443e-12	1.47518e-09	19.5687
GDF15	-3.8615	4.47559	-129.118	1.55815e-12	1.47518e-09	19.5412
FGFR4	-2.82815	3.51259	-128.923	1.57385e-12	1.47518e-09	19.5334
SERPINA1	-8.14078	6.5347	-119.025	2.67354e-12	2.43221e-09	19.1067
CER1	-3.8569	4.10656	-114.093	3.53998e-12	3.12843e-09	18.8726
GPC4	-2.01149	3.82617	-112.113	3.97596e-12	3.41612e-09	18.7742
CDH1	-4.97169	4.57328	-111.183	4.20177e-12	3.48248e-09	18.7271
SAT1	-3.29003	5.57959	-110.88	4.27836e-12	3.48248e-09	18.7116
CEACAM6	-4.92323	4.53531	-109.861	4.54879e-12	3.60766e-09	18.659
B4GALT1	-2.03618	4.85423	-108.895	4.82305e-12	3.72954e-09	18.6085
EPCAM	-5.19569	5.09704	-105.718	5.86963e-12	4.22218e-09	18.4376
ID1	-3.6982	5.94021	-103.709	6.66643e-12	4.65923e-09	18.3255
LTB	-3.45399	3.83659	-103.448	6.77849e-12	4.65923e-09	18.3107
CARD11	-2.30769	3.23689	-97.8708	9.78969e-12	6.44266e-09	17.9811
FGB	-5.20405	4.66501	-97.2522	1.02102e-11	6.57938e-09	17.9429
TM4SF4	-5.59759	4.94437	-93.935	1.28525e-11	7.64503e-09	17.732
PTPRF	-2.04123	5.39032	-90.8284	1.60638e-11	9.37488e-09	17.5248
TLE1	-2.60623	3.47517	-90.486	1.64711e-11	9.4346e-09	17.5014
DPP4	-2.74391	3.54309	-89.6805	1.74773e-11	9.63564e-09	17.4458
CDKN1A	-2.26858	7.41221	-86.6927	2.18804e-11	1.14709e-08	17.2334
CDH6	-3.02799	3.64014	-85.4112	2.41513e-11	1.24504e-08	17.1393
MYL4	3.36385	8.61745	83.0735	2.90307e-11	1.4483e-08	16.9626
ID2	-2.36994	5.54168	-81.9876	3.1677e-11	1.55524e-08	16.8783
DLK1	-3.08317	6.40522	-80.1222	3.68991e-11	1.72928e-08	16.73
CXCL1	-3.35732	3.82108	-79.3369	3.93892e-11	1.79169e-08	16.6662
ESRP1	-2.20963	3.2606	-79.0862	4.02243e-11	1.80316e-08	16.6457
JUNB	-2.48781	5.50694	-76.7791	4.89477e-11	2.07397e-08	16.4526
DNAJC22	-2.78487	3.59925	-76.5634	4.98692e-11	2.08447e-08	16.4342
SPINT2	-2.1535	5.83107	-75.3559	5.54114e-11	2.25517e-08	16.3298
AREG	-4.64817	5.00348	-74.1439	6.16993e-11	2.47847e-08	16.2229
PIK3AP1	-2.58612	3.40961	-73.4837	6.54683e-11	2.56695e-08	16.1637
NPPA	3.24209	6.3086	73.4679	6.55619e-11	2.56695e-08	16.1622
TFF1	-3.34743	3.94348	-72.6074	7.08874e-11	2.70694e-08	16.084
SLC7A7	-2.63499	3.55497	-72.2542	7.3216e-11	2.74634e-08	16.0516
C3	-4.74867	4.5244	-72.1832	7.36951e-11	2.74634e-08	16.0451
TFF3	-3.47493	3.78186	-71.6749	7.72293e-11	2.84378e-08	15.998
CDH17	-3.96508	4.03327	-70.9236	8.28157e-11	2.97857e-08	15.9276
TNFAIP2	-2.53557	3.60322	-66.7454	1.23848e-10	4.03236e-08	15.5188
EHF	-2.30767	3.19823	-64.2821	1.58896e-10	4.86893e-08	15.2629
ENC1	-3.76447	4.54515	-63.6259	1.70076e-10	5.01013e-08	15.1927
INAVA	-2.25198	3.33837	-63.2101	1.77629e-10	5.18326e-08	15.1477
SELENOP	-2.68121	4.33551	-59.4437	2.66866e-10	7.05506e-08	14.724
GUCY1A1	2.73572	5.349	57.5656	3.3011e-10	8.0419e-08	14.5008
ADAM11	2.03354	3.41235	57.0693	3.49599e-10	8.38252e-08	14.4403
ANXA4	-2.47954	4.33227	-55.7908	4.06208e-10	9.17112e-08	14.2818
CTSH	-3.2674	4.68531	-54.8078	4.56968e-10	9.93453e-08	14.157
FGA	-3.66478	3.88847	-54.7658	4.59293e-10	9.93453e-08	14.1516
PDK4	-2.08239	5.03471	-54.4076	4.79691e-10	1.02685e-07	14.1055
KRT7	-3.5367	3.86196	-54.3789	4.81372e-10	1.02685e-07	14.1018
SERPINA5	-3.87903	3.99574	-53.8436	5.13965e-10	1.07295e-07	14.0321
HABP2	-5.04548	4.58418	-53.495	5.3656e-10	1.09187e-07	13.9863
PRSS35	3.23554	5.70208	52.7445	5.89182e-10	1.16076e-07	13.8866
MYL7	3.17423	9.8111	51.1157	7.25203e-10	1.36776e-07	13.6644
CDX2	-2.38599	3.24364	-50.5721	7.78399e-10	1.41627e-07	13.5885
CLDN1	-3.86873	4.1395	-50.4418	7.9181e-10	1.43225e-07	13.5701
FURIN	-2.11854	5.71666	-49.6077	8.84222e-10	1.57183e-07	13.4515
IGFBP5	3.63356	5.87182	48.9044	9.71887e-10	1.66085e-07	13.3497
RGL3	-2.06194	3.19492	-48.0082	1.09846e-09	1.80726e-07	13.2175
VTN	-4.45209	4.75219	-47.8039	1.12992e-09	1.83945e-07	13.187
SPINT1	-3.92125	4.09027	-47.3902	1.19682e-09	1.88872e-07	13.1248
ACSL5	-2.12073	3.17297	-47.3058	1.21103e-09	1.90144e-07	13.112
EPS8L2	-2.16085	4.14285	-47.1444	1.23873e-09	1.93511e-07	13.0875
ERRFI1	-2.47893	4.00883	-46.1689	1.42258e-09	2.13619e-07	12.9375
RND1	-2.60394	3.41209	-45.0673	1.66909e-09	2.39012e-07	12.7638
CARD10	-2.0494	3.3433	-43.5118	2.10576e-09	2.79066e-07	12.5104
MYL3	2.06734	8.10545	43.2262	2.19953e-09	2.86855e-07	12.4628
CDKN2B	-2.83625	3.90904	-43.2169	2.20265e-09	2.86855e-07	12.4613
MYL9	2.24299	7.62133	42.16	2.59461e-09	3.21301e-07	12.2821
DUSP27	2.469	3.87965	41.405	2.92403e-09	3.53294e-07	12.151
SOX9	-2.6208	3.84044	-41.0497	3.09553e-09	3.66849e-07	12.0884
CKB	-3.52388	7.41949	-39.7964	3.79996e-09	4.2432e-07	11.863
AGPAT2	-2.03087	6.00693	-39.6958	3.86408e-09	4.29928e-07	11.8445
LAMC2	-3.54495	4.12549	-39.6632	3.88512e-09	4.30719e-07	11.8385
FOXA1	-2.1464	3.12388	-39.4254	4.04266e-09	4.4185e-07	11.7947
RCSD1	2.57118	3.91113	38.7513	4.53089e-09	4.76633e-07	11.669
COL9A2	-2.06566	3.27644	-38.6924	4.57663e-09	4.76633e-07	11.6579
PLIN2	-2.04095	4.84964	-38.5599	4.68159e-09	4.85414e-07	11.6329
PRSS23	-2.16416	4.60548	-37.798	5.34171e-09	5.26193e-07	11.4871
ELOVL2	-2.25678	3.30395	-37.5743	5.55545e-09	5.36986e-07	11.4438
ACTC1	2.12593	8.52537	37.4412	5.68727e-09	5.48015e-07	11.4178
TMSB4XP8	-2.76324	6.92944	-36.3502	6.91462e-09	6.32769e-07	11.2014
TNNC1	2.85809	8.60206	35.3582	8.30133e-09	7.35073e-07	10.9985
MYOM1	2.7913	5.69616	35.2032	8.54569e-09	7.52629e-07	10.9663
VIL1	-3.16529	3.67602	-35.1348	8.65614e-09	7.58479e-07	10.952
TAGLN2	-4.15435	5.49966	-35.0847	8.73811e-09	7.6134e-07	10.9415
APOE	-2.69602	6.5333	-34.8463	9.14071e-09	7.85365e-07	10.8914
RHOB	-2.09407	6.26925	-34.7182	9.36572e-09	8.02469e-07	10.8644
TM4SF1	-3.03065	4.82862	-34.5274	9.71289e-09	8.25355e-07	10.8239
S100A6	-2.95406	7.20819	-33.76	1.12668e-08	9.21944e-07	10.6586
PLXNA4	2.12742	4.12355	33.3733	1.21572e-08	9.79254e-07	10.5739
CGN	-2.72605	3.63119	-33.3427	1.2231e-08	9.82639e-07	10.5671
LY6E	-2.27416	6.05196	-33.1281	1.27634e-08	1.00968e-06	10.5196
LAMA2	2.51392	4.70408	32.6856	1.3948e-08	1.07857e-06	10.4206
UNC45B	2.46606	5.59652	32.6506	1.40471e-08	1.08233e-06	10.4127
DHCR24	-2.62898	4.2299	-32.6158	1.41463e-08	1.08307e-06	10.4048
GOLM1	-2.06787	5.45515	-32.4045	1.47664e-08	1.11946e-06	10.3569
KLF5	-2.14613	3.37865	-32.2185	1.53379e-08	1.15318e-06	10.3145
TTYH1	-2.6007	3.40618	-31.9776	1.61168e-08	1.18976e-06	10.2591
PKP3	-2.22395	3.24696	-31.8596	1.65149e-08	1.21048e-06	10.2318
TMSB4X	-2.52588	8.33876	-31.5815	1.74981e-08	1.2705e-06	10.1672
STAT1	-2.04436	5.9853	-31.3665	1.83047e-08	1.31365e-06	10.1168
ITGB4	-2.03403	3.1703	-31.0976	1.93743e-08	1.37132e-06	10.0532
STARD4	2.20567	5.32432	31.0651	1.95087e-08	1.37768e-06	10.0455
GSTP1	-2.30806	8.28359	-30.1508	2.37564e-08	1.61497e-06	9.8248
SERPING1	-2.93173	4.00206	-29.9606	2.47687e-08	1.65979e-06	9.77802
FGG	-2.31197	3.20038	-29.9502	2.48258e-08	1.65979e-06	9.77544
SPOCK2	-2.67975	3.83752	-29.8357	2.54607e-08	1.68274e-06	9.74712
ELF3	-2.32238	3.24715	-29.8105	2.56028e-08	1.68818e-06	9.74087
HPN	-3.05194	3.66596	-29.2172	2.92308e-08	1.84691e-06	9.59216
HNF4A	-2.51188	3.31883	-29.2101	2.92775e-08	1.84691e-06	9.59037
F2RL1	-3.93201	4.1623	-29.1984	2.93545e-08	1.84691e-06	9.58742
CEACAM5	-3.41131	3.75005	-29.0432	3.04041e-08	1.89188e-06	9.54798
MAL2	-2.70659	3.49722	-28.7511	3.24986e-08	1.99052e-06	9.47314
ACTG1	-2.45006	8.58817	-28.3477	3.5669e-08	2.12169e-06	9.36854
SLC44A4	-2.69929	3.40629	-28.2728	3.62968e-08	2.14255e-06	9.34892
TCAP	2.50934	5.49826	28.1666	3.72078e-08	2.17557e-06	9.32105
VCAM1	2.83043	4.90983	27.725	4.12891e-08	2.33459e-06	9.20398
MUC13	-2.37542	3.24938	-27.4588	4.39971e-08	2.44321e-06	9.13249
MYH7	3.28446	8.97329	27.4454	4.41386e-08	2.44321e-06	9.12887
LSR	-2.9925	5.26201	-27.1799	4.70562e-08	2.55212e-06	9.05681
ID3	-2.0844	5.89196	-26.984	4.93522e-08	2.63465e-06	9.00316
BICC1	-2.30564	3.95641	-26.9812	4.93858e-08	2.63465e-06	9.00239
FTL	-2.61118	9.16576	-26.9797	4.94034e-08	2.63465e-06	9.00199
ALB	-2.5077	3.3214	-26.7957	5.16798e-08	2.712e-06	8.95125
STARD4-AS1	2.3938	4.43919	26.7224	5.26206e-08	2.73089e-06	8.93092
KIAA1522	-2.05002	4.67918	-26.6714	5.32855e-08	2.74695e-06	8.91677
FZD5	-2.31228	3.78427	-26.4997	5.55992e-08	2.82526e-06	8.86887
LAD1	-2.28246	3.61056	-26.1394	6.08411e-08	3.02725e-06	8.7673
GPX3	-3.20634	4.56494	-25.8386	6.56552e-08	3.19639e-06	8.6814
RELN	-2.95379	4.11143	-25.5487	7.07135e-08	3.3444e-06	8.59766
LDB3	2.60012	6.54058	25.5164	7.13034e-08	3.36202e-06	8.58829
PAH	-2.16804	3.12841	-25.2548	7.63036e-08	3.54376e-06	8.51178
SLC2A3	-2.50528	6.55387	-25.075	7.99734e-08	3.65034e-06	8.45874
FGF12	2.3938	3.5046	24.4925	9.33345e-08	4.08913e-06	8.28421
SERINC2	-2.2054	3.94224	-24.2755	9.89575e-08	4.26681e-06	8.2181
TMSB10	-2.17447	10.4352	-23.9814	1.07208e-07	4.46305e-06	8.12756
IL32	-3.02269	3.80131	-23.9421	1.08369e-07	4.50534e-06	8.11537
KIF12	-2.84705	3.51788	-22.7198	1.52867e-07	5.89566e-06	7.72606
UGT2A3	-2.81596	3.45916	-22.666	1.55262e-07	5.97529e-06	7.70846
SULF2	-2.1008	4.3056	-22.6648	1.55318e-07	5.97529e-06	7.70805
PDK1	2.31266	4.31986	22.6581	1.55619e-07	5.97944e-06	7.70585
TGFBI	-2.0093	5.11406	-21.953	1.91476e-07	6.87869e-06	7.47093
MMP14	-2.05934	6.64863	-21.8349	1.98366e-07	7.04437e-06	7.43087
GPRC5A	-2.62458	3.40339	-21.7201	2.0534e-07	7.20723e-06	7.39169
PROM1	-2.10193	3.33306	-21.6482	2.09854e-07	7.28876e-06	7.36704
TMC4	-2.66928	3.46974	-21.5972	2.13122e-07	7.35724e-06	7.34952
S100A11	-2.33109	7.36041	-21.4784	2.20967e-07	7.56893e-06	7.30853
CEACAM7	-3.67514	3.88196	-20.8462	2.68733e-07	8.60575e-06	7.08654
ALDH1A1	-3.18221	3.67139	-20.7072	2.80763e-07	8.84996e-06	7.03685
PRSS8	-2.91249	3.88823	-20.5327	2.9676e-07	9.24379e-06	6.97396
KRT8	-2.24858	8.29902	-20.4924	3.00603e-07	9.33528e-06	6.95935
MFAP4	2.10724	6.6951	20.3468	3.14957e-07	9.63595e-06	6.9064
ADGRG1	-2.21581	3.19565	-19.4379	4.24658e-07	1.18884e-05	6.567
SPHKAP	2.0976	4.06316	19.3634	4.35443e-07	1.20904e-05	6.53851
RBM47	-2.0041	3.06825	-18.9732	4.9737e-07	1.3228e-05	6.3874
HACD1	2.21273	4.57906	18.9484	5.01635e-07	1.32817e-05	6.37769
TNFRSF21	-2.1156	5.18159	-18.9229	5.06073e-07	1.33419e-05	6.36768
FBLN1	-2.29179	4.2194	-18.679	5.50798e-07	1.42448e-05	6.27141
ITGA2	-2.51991	3.86776	-18.6542	5.55583e-07	1.43206e-05	6.26158
MEP1A	-2.17331	3.13105	-18.5543	5.75405e-07	1.4709e-05	6.22172
CTSE	-2.93436	3.51157	-18.4348	6.00181e-07	1.51668e-05	6.17378
FABP1	-3.42374	3.77615	-17.9777	7.06943e-07	1.70035e-05	5.98759
SDC4	-2.86885	5.89152	-17.8636	7.36902e-07	1.74126e-05	5.94037
CFTR	-2.45618	3.33049	-17.4256	8.66209e-07	1.96643e-05	5.75643
EFNB3	2.60571	4.858	17.3517	8.90519e-07	2.00034e-05	5.72494
KRT18	-2.29301	7.3438	-17.1813	9.49586e-07	2.09797e-05	5.65185
SPON1	2.13002	4.8935	16.9416	1.04047e-06	2.23958e-05	5.54782
TSPAN8	-2.98952	3.53915	-16.8833	1.06407e-06	2.26672e-05	5.52228
CLDN6	-2.14094	7.43113	-16.8008	1.09849e-06	2.3177e-05	5.48604
CAMK2N1	-2.61134	3.41366	-16.6321	1.17295e-06	2.40542e-05	5.41137
SLC39A5	-2.03119	3.08444	-16.5719	1.20093e-06	2.4406e-05	5.38454
NREP	2.19353	7.57643	16.4086	1.28073e-06	2.53937e-05	5.31129
SLCO2A1	-2.49189	3.37057	-16.0103	1.50225e-06	2.82469e-05	5.12961
ADGRG6	-2.68594	4.06514	-15.941	1.54509e-06	2.87726e-05	5.09759
CAP2	2.16219	5.38079	15.8339	1.61419e-06	2.96416e-05	5.04776
FZD1	2.44658	6.23798	15.833	1.61476e-06	2.96416e-05	5.04736
GJB1	-2.65129	3.38367	-15.67	1.72679e-06	3.10892e-05	4.97095
ITPR3	-2.56568	3.49873	-15.5457	1.81824e-06	3.22661e-05	4.91217
CHRM2	2.51019	4.00475	15.304	2.01251e-06	3.46019e-05	4.79652
PRSS22	-2.74707	3.41793	-15.2926	2.02223e-06	3.47305e-05	4.79103
HHEX	-2.39351	3.31597	-15.1106	2.18516e-06	3.68937e-05	4.70275
JPH2	2.23053	5.0216	14.9486	2.34293e-06	3.88159e-05	4.62331
CYBA	-2.08636	5.41487	-14.6484	2.67118e-06	4.2829e-05	4.4739
CXCL8	-3.02054	3.64388	-14.4096	2.97026e-06	4.60979e-05	4.35296
MMP7	-2.63274	3.3682	-14.3607	3.03614e-06	4.66754e-05	4.32796
CXCL5	-2.17884	3.13382	-14.2543	3.18546e-06	4.81718e-05	4.27324
UPK1B	-2.89532	3.56551	-14.2274	3.22443e-06	4.85328e-05	4.25938
HMOX1	-2.30839	3.29079	-13.807	3.91201e-06	5.56845e-05	4.03907
AP1M2	-2.59751	3.36398	-13.4255	4.68474e-06	6.35542e-05	3.83361
PDZK1	-2.03954	3.12421	-13.2861	5.00962e-06	6.68045e-05	3.75718
TMEM37	-2.58539	3.61428	-13.2806	5.0229e-06	6.69093e-05	3.75416
CXCL6	-2.61116	3.36428	-13.2065	5.20679e-06	6.85405e-05	3.71317
MTUS2	2.15547	4.14512	12.88	6.11399e-06	7.69844e-05	3.53008
CDC42EP1	-2.52211	4.25855	-12.7774	6.43528e-06	8.00393e-05	3.4717
SERPINA4	-2.15283	3.13474	-12.776	6.43985e-06	8.00607e-05	3.47089
HRC	2.47762	4.20256	12.5886	7.07903e-06	8.62392e-05	3.36302
PLCXD3	2.03484	4.67305	12.5582	7.18939e-06	8.73734e-05	3.34539
TACSTD2	-2.01528	3.05203	-12.5524	7.21086e-06	8.75006e-05	3.34199
CLGN	2.08579	4.45257	12.3082	8.17586e-06	9.61209e-05	3.19882
NDRG1	-2.6496	4.18507	-12.2232	8.54585e-06	9.97102e-05	3.14837
SLC26A2	-2.18861	4.4898	-12.0919	9.1558e-06	0.000105083	3.06978
HLA-E	-2.11685	4.81391	-11.9768	9.7319e-06	0.000110151	3.00023
MYH14	-2.52697	3.90855	-11.9612	9.81314e-06	0.000110786	2.99075
COL11A1	-2.34583	4.04005	-11.9211	1.00253e-05	0.00011223	2.96637
HAND2	2.04177	5.70415	11.7528	1.09758e-05	0.000119588	2.86312
LEFTY2	2.51411	4.02863	11.697	1.13135e-05	0.000122185	2.82859
EMP2	2.09286	4.27038	11.4566	1.29106e-05	0.000134096	2.67809
TCIM	-2.93045	3.59151	-11.3881	1.34117e-05	0.0001375	2.63469
ACTB	-2.30829	7.99467	-11.1863	1.50235e-05	0.000150094	2.50537
APOB	-2.77948	3.4543	-10.7966	1.88037e-05	0.000175715	2.24963
LYZ	-2.74684	3.42614	-10.7848	1.89345e-05	0.000176405	2.24174
EGFR	-2.36523	3.52822	-10.5936	2.11982e-05	0.000192225	2.11308
CORIN	2.5653	4.55992	10.5773	2.14048e-05	0.000193815	2.10203
FN1	-3.77734	7.55256	-10.4589	2.29789e-05	0.000204653	2.0212
PPFIA4	2.16003	4.20204	10.3811	2.40846e-05	0.000212119	1.96767
DKK1	-2.38287	4.07014	-10.1614	2.75533e-05	0.00023489	1.81444
MYO18B	2.25642	4.92389	10.0726	2.91138e-05	0.000244573	1.7517
ADPRHL1	2.28714	3.99981	9.9171	3.2097e-05	0.000262991	1.64063
TNC	-2.09876	4.5652	-9.6707	3.75681e-05	0.000296585	1.46146
DES	3.02601	5.01468	9.53266	4.10951e-05	0.000318975	1.35933
PPP1R1A	2.47361	3.88604	9.02718	5.76571e-05	0.00041759	0.974081
RBP4	-2.21315	3.16005	-8.40205	8.9728e-05	0.000587009	0.471362
VSTM2L	2.21894	4.01917	8.38148	9.10865e-05	0.000593398	0.454292
IFIT1	2.14696	3.85354	8.15299	0.000107862	0.000676042	0.262312
LAMA1	-2.18792	3.55452	-7.8103	0.000140046	0.000830159	-0.0340543
AC245297.1	2.59184	5.01536	7.76344	0.000145243	0.000854824	-0.0753907
WFDC2	-2.16188	3.40698	-7.38646	0.000196049	0.0010661	-0.415455
HAND1	2.44021	4.59466	7.15954	0.000236267	0.00122715	-0.626803
SORL1	-2.12857	3.37026	-6.957	0.000280211	0.00140343	-0.819865
CLDN3	-2.20486	3.51342	-6.89496	0.000295474	0.0014651	-0.879861
HSPB6	2.05014	4.03327	6.78532	0.000324807	0.00157413	-0.986895
TF	-2.23348	3.24628	-6.28525	0.000508035	0.0022407	-1.49203
NXPH2	2.20113	3.45955	6.18677	0.00055657	0.00241211	-1.59491
RCAN2	2.28022	4.01784	6.14077	0.000581019	0.00249362	-1.64336
AKAP6	2.01978	3.93742	6.01994	0.000651222	0.00272276	-1.77186
RPSAP15	2.38186	3.69638	5.4804	0.00110683	0.00415577	-2.36805
FAM241A	2.15295	3.6332	5.32772	0.00129454	0.00472799	-2.54367
ACTA1	2.02097	4.96677	4.89492	0.00205235	0.00687482	-3.05886
TTN	2.30003	4.05539	4.67912	0.00260754	0.00804127	-3.32558
APOA1	-2.50916	4.98938	-3.32638	0.0136814	0.0277549	-5.14698
OBSCN	-2.20635	3.94511	-2.94976	0.0227705	0.0417223	-5.69398
ATP2A2	2.07305	5.32046	2.69424	0.0325038	0.0563488	-6.07086
RUNX1T1	2.16633	3.8709	2.44165	0.0465145	0.0761118	-6.44493
